# Supplementary material for: Translational Frameshifting in the chlD Gene Gives a Clue to the Coevolution of the Chlorophyll and Cobalamin Biosyntheses
Source: Microorganisms. 2022 Jun 11;10(6):1200. doi: 10.3390/microorganisms10061200 (PMC9227772; doi:10.3390/microorganisms10061200)
Supplement: Supplementary file 1 [file microorganisms-10-01200-s001.zip]

Archive with 1 entries (1 files):
- microorganisms-1698104-supplementary.pdf
